# Supplementary material for: The effects of Alcohol Dependence on the CSF Proteome in Mice: Evidence for Blood-Brain Barrier Dysfunction and Neuroinflammation
Source: bioRxiv. 2025 Nov 12:2025.11.10.687295. Preprint. [Version 1] doi: 10.1101/2025.11.10.687295 (PMC12642327; doi:10.1101/2025.11.10.687295)
Supplement: Supplement 2 [file media-2.csv]

	Run	Run.Index	Channel	Precursor.Id	Modified.Sequence	Stripped.Sequence	Precursor.Charge	Precursor.Lib.Index	Decoy	Proteotypic	Precursor.Mz	Protein.Ids	Protein.Group	Protein.Names	Genes	RT	iRT	Predicted.RT	Predicted.iRT	IM	iIM	Predicted.IM	Predicted.iIM	Precursor.Quantity	Precursor.Normalised	Ms1.Area	Ms1.Normalised	Ms1.Apex.Area	Ms1.Apex.Mz.Delta	Normalisation.Factor	Quantity.Quality	Empirical.Quality	Normalisation.Noise	Ms1.Profile.Corr	Evidence	Mass.Evidence	Channel.Evidence	Ms1.Total.Signal.Before	Ms1.Total.Signal.After	RT.Start	RT.Stop	FWHM	PG.TopN	PG.MaxLFQ	Genes.TopN	Genes.MaxLFQ	Genes.MaxLFQ.Unique	PG.MaxLFQ.Quality	Genes.MaxLFQ.Quality
1	CSF_M11_run2	5		VVSALPIQHQDWMSGK3	VVSALPIQHQDWMSGK	VVSALPIQHQDWMSGK	3	6085247	0	1	599.310180664062	P20761	P20761	IGG2B_RAT	Igh-1a	55.4732322692871	41.7238960266113	54.7494316101074	44.6535911560059	0	0.868336617946625	0	0	3129711.75	517820.59375	2464433.5	407748.21875	2406400.5	-0.00262451171875	0.165453135967255	0.89388108253479	0.871365070343018	-0.151077702641487	0.914893209934235	4.24813985824585	0	0.961673557758331	235340976	297370400	55.262077331543	55.7955589294434	0.226398751139641	0	21564538	0	21564538	21564538	0.95187896490097	0.95187896490097
2	CSF_M11_run2	5		DILLISQNAK2	DILLISQNAK	DILLISQNAK	2	745803	0	1	557.826965332031	P20761	P20761	IGG2B_RAT	Igh-1a	54.363410949707	40.2658920288086	55.407356262207	42.7023429870605	0	0.921776115894318	0	0	4620557	764485.6875	2027602	335473.09375	594395.8125	-0.0018310546875	0.165453135967255	0.911346733570099	0.917064905166626	-0.162302747368813	0.0378362722694874	4.53098964691162	1.36349701881409	0.794285595417023	25105750	28677206	54.1045265197754	54.8059501647949	0.333235681056976	0	21564538	0	21564538	21564538	0.95187896490097	0.95187896490097
3	CSF_M11_run2	5		ALPSPIEK2	ALPSPIEK	ALPSPIEK	2	248619	0	1	427.752746582031	P20761	P20761	IGG2B_RAT	Igh-1a	29.0276012420654	5.64562034606934	27.5908966064453	11.6216506958008	0	0.802686512470245	0	0	311866944	51599360	269642304	44613160	252674592	-0.001739501953125	0.165453135967255	0.948047459125519	0.952802538871765	-0.382101356983185	0.988329291343689	6.88518476486206	0	0.974103450775146	540125760	558147584	28.7737808227539	29.3783569335938	0.261276960372925	0	21564538	0	21564538	21564538	0.95187896490097	0.95187896490097
4	CSF_M14_run2	6		DILLISQNAK2	DILLISQNAK	DILLISQNAK	2	745803	0	1	557.826965332031	P20761	P20761	IGG2B_RAT	Igh-1a	54.450023651123	40.2658920288086	55.5542945861816	42.0241088867188	0	0.921776115894318	0	0	26028698	7849533.5	29026114	8753472	23768268	-0.0020751953125	0.301572293043137	0.943068623542786	0.974995076656342	-0.207590743899345	0.972849905490875	6.73815965652466	1.94983017444611	0.988430559635162	75382240	63987256	54.0720176696777	54.8916130065918	0.40960031747818	0	82352368	0	82352368	82352368	0.953655064105988	0.953655064105988
5	CSF_M14_run2	6		VVSALPIQHQDWMSGK3	VVSALPIQHQDWMSGK	VVSALPIQHQDWMSGK	3	6085247	0	1	599.310180664062	P20761	P20761	IGG2B_RAT	Igh-1a	55.4724388122559	41.7238960266113	51.1671867370605	42.6344299316406	0	0.868336617946625	0	0	7519018	2267527.5	1991108.75	600463.25	1991108.75	-0.00341796875	0.301572293043137	0.897065222263336	0.850556194782257	-0.207590743899345	0.870014011859894	4.5006308555603	0	0.858708322048187	224727696	664054464	55.3337059020996	55.7802391052246	0.158952549099922	0	82352368	0	82352368	82352368	0.953655064105988	0.953655064105988
6	CSF_M14_run2	6		ALPSPIEK2	ALPSPIEK	ALPSPIEK	2	248619	0	1	427.752746582031	P20761	P20761	IGG2B_RAT	Igh-1a	28.694314956665	5.64562034606934	27.5719127655029	10.8826770782471	0	0.802686512470245	0	0	261669424	78912248	220882800	66612128	170626256	-0.001861572265625	0.301572293043137	0.932784616947174	0.952723383903503	-0.148749694228172	0.975220680236816	6.91244554519653	0	0.993843615055084	343429760	466467616	28.4398975372314	29.0098781585693	0.284408748149872	0	82352368	0	82352368	82352368	0.953655064105988	0.953655064105988
7	CSF_M16_run2	8		VVSALPIQHQDWMSGK3	VVSALPIQHQDWMSGK	VVSALPIQHQDWMSGK	3	6085247	0	1	599.310180664062	P20761	P20761	IGG2B_RAT	Igh-1a	55.6222877502441	41.7238960266113	54.2528114318848	43.701488494873	0	0.868336617946625	0	0	5447845	994330.25	1112097.375	202977.890625	1112097.375	-0.0015869140625	0.182518094778061	0.865534126758575	0.775437116622925	-0.269247502088547	0.875170588493347	4.09936809539795	0	0.786828756332397	42055832	353345440	55.4871673583984	55.8512535095215	0.148448154330254	0	30796578	0	30796578	30796578	0.94879275560379	0.94879275560379
8	CSF_M16_run2	8		DILLISQNAK2	DILLISQNAK	DILLISQNAK	2	745803	0	1	557.826965332031	P20761	P20761	IGG2B_RAT	Igh-1a	54.3568649291992	40.2658920288086	54.7263221740723	42.2645301818848	0	0.921776115894318	0	0	5237792.5	955991.8125	2489665.75	454409.09375	0	0	0.182518094778061	0.924020886421204	0.981944441795349	-0.272494405508041	0.496787995100021	5.0742301940918	0.890684247016907	0.813575208187103	22735746	45679704	54.0285415649414	54.8129692077637	0.499229997396469	0	30796578	0	30796578	30796578	0.94879275560379	0.94879275560379
9	CSF_M16_run2	8		ALPSPIEK2	ALPSPIEK	ALPSPIEK	2	248619	0	1	427.752746582031	P20761	P20761	IGG2B_RAT	Igh-1a	28.8451519012451	5.64562034606934	27.530725479126	10.329628944397	0	0.802686512470245	0	0	484866176	88496848	369221888	67389672	348136640	-0.001556396484375	0.182518094778061	0.936728060245514	0.958214223384857	-0.248942956328392	0.979313552379608	6.7826771736145	0	0.978215754032135	598844224	496583072	28.5932598114014	29.185474395752	0.218259572982788	0	30796578	0	30796578	30796578	0.94879275560379	0.94879275560379
10	CSF_M18_run2	9		VVSALPIQHQDWMSGK2	VVSALPIQHQDWMSGK	VVSALPIQHQDWMSGK	2	6085246	0	1	898.461608886719	P20761	P20761	IGG2B_RAT	Igh-1a	54.9546508789062	41.7238960266113	54.7076416015625	44.3783226013184	0	1.1744966506958	0	0	247198.4375	117660.453125	0	0	0	0	0.475975722074509	0.957906305789948	0.00999999977648258	0.6931471824646	0	5.35815763473511	2.54536986351013	0	507032576	466814560	54.7648582458496	55.1419792175293	0.144169807434082	0	188139920	0	188139920	188139920	0.960568249225616	0.960568249225616
11	CSF_M18_run2	9		ALPSPIEK2	ALPSPIEK	ALPSPIEK	2	248619	0	1	427.752746582031	P20761	P20761	IGG2B_RAT	Igh-1a	28.6390781402588	5.64562034606934	27.9028282165527	12.0072584152222	0	0.802686512470245	0	0	653034880	310828736	578590464	275395040	474404160	-0.001708984375	0.475975722074509	0.946161389350891	0.969645380973816	0.121261052787304	0.995448231697083	6.93385601043701	0	0.996342360973358	638887744	690449024	28.3672180175781	29.022216796875	0.316140174865723	0	188139920	0	188139920	188139920	0.960568249225616	0.960568249225616
12	CSF_M18_run2	9		DILLISQNAK2	DILLISQNAK	DILLISQNAK	2	745803	0	1	557.826965332031	P20761	P20761	IGG2B_RAT	Igh-1a	54.0450286865234	40.2658920288086	54.3904685974121	43.8031616210938	0	0.921776115894318	0	0	19349926	9210095	4166738.5	1983266.5	3162369	-0.00177001953125	0.475975722074509	0.947647333145142	0.908273458480835	-0.334786415100098	0.950761258602142	6.75305223464966	1.98811614513397	0.96950101852417	12840514	13166889	53.656681060791	54.3565368652344	0.354524344205856	0	188139920	0	188139920	188139920	0.960568249225616	0.960568249225616
13	CSF_M18_run2	9		C(UniMod:4)PVPELLGGPSVFIFPPKPK3	C(UniMod:4)PVPELLGGPSVFIFPPKPK	CPVPELLGGPSVFIFPPKPK	3	569863	0	1	727.070983886719	P20761	P20761	IGG2B_RAT	Igh-1a	85.4954528808594	89.906364440918	86.0837326049805	100.803253173828	0	1.04205048084259	0	0	71486.5859375	34025.87890625	0	0	0	0	0.475975722074509	0	0	-0.693147122859955	0	3.32687544822693	0	0	6657012	6031878	85.1134414672852	85.7513580322266	0.272906392812729	0	188139920	0	188139920	188139920	0.960568249225616	0.960568249225616
14	CSF_M18_run2	9		VVSALPIQHQDWMSGK3	VVSALPIQHQDWMSGK	VVSALPIQHQDWMSGK	3	6085247	0	1	599.310180664062	P20761	P20761	IGG2B_RAT	Igh-1a	54.9165573120117	41.7238960266113	54.7076416015625	44.6433448791504	0	0.868336617946625	0	0	75220792	35803272	43996800	20941408	45213288	-0.0020751953125	0.475975722074509	0.891518592834473	0.896036803722382	0.6931471824646	0.923149585723877	5.07096481323242	0	0.907833933830261	507032576	466814560	54.6597900390625	55.1109008789062	0.154206991195679	0	188139920	0	188139920	188139920	0.960568249225616	0.960568249225616
15	CSF_M19	0		DILLISQNAK2	DILLISQNAK	DILLISQNAK	2	745803	0	1	557.826965332031	P20761	P20761	IGG2B_RAT	Igh-1a	54.4230155944824	40.2658920288086	52.3023834228516	42.5531387329102	0	0.921776115894318	0	0	1661911.125	247365.375	1801215.25	268099.9375	1801215.25	-0.00177001953125	0.148843929171562	0.947462916374207	0.949027836322784	0.0812679305672646	0.973432600498199	5.71066570281982	1.64799928665161	0.978449821472168	52553896	63152128	54.0684432983398	54.8295364379883	0.349422067403793	0	7819119	0	7819119	7819119	0.957167744636536	0.957167744636536
16	CSF_M19	0		ALPSPIEK2	ALPSPIEK	ALPSPIEK	2	248619	0	1	427.752746582031	P20761	P20761	IGG2B_RAT	Igh-1a	29.0231418609619	5.64562034606934	27.7867679595947	11.5569219589233	0	0.802686512470245	0	0	173753056	25862086	159029728	23670610	137345616	-0.001708984375	0.148843929171562	0.939005672931671	0.975615859031677	0.489734679460526	0.972427129745483	6.88703012466431	0.477071762084961	0.993340790271759	519997888	812944000	28.696704864502	29.3777313232422	0.282319068908691	0	7819119	0	7819119	7819119	0.957167744636536	0.957167744636536
17	CSF_M19	0		VVSALPIQHQDWMSGK3	VVSALPIQHQDWMSGK	VVSALPIQHQDWMSGK	3	6085247	0	1	599.310180664062	P20761	P20761	IGG2B_RAT	Igh-1a	55.1495208740234	41.7238960266113	52.1913185119629	42.8896636962891	0	0.868336617946625	0	0	3648219.75	543015.3125	3461516.25	515225.6875	3461516.25	-0.0020751953125	0.148843929171562	0.908473134040833	0.984002590179443	0.0812679305672646	0.94735586643219	4.48440217971802	0	0.958410084247589	383026048	235462992	54.9101104736328	55.4707374572754	0.249000281095505	0	7819119	0	7819119	7819119	0.957167744636536	0.957167744636536
18	CSF_M20	1		DILLISQNAK2	DILLISQNAK	DILLISQNAK	2	745803	0	1	557.826965332031	P20761	P20761	IGG2B_RAT	Igh-1a	54.2570610046387	40.2658920288086	53.3410949707031	43.3728370666504	0	0.921776115894318	0	0	7178149	1195625.25	7550518.5	1257648.625	6330657	-0.0018310546875	0.166564553976059	0.935540795326233	0.963197529315948	0.677873849868774	0.94308477640152	5.40850687026978	1.44188761711121	0.980574011802673	138462608	118885296	53.9861106872559	54.7170181274414	0.336723208427429	0	17670548	0	17670548	17670548	0.950270891189575	0.950270891189575
19	CSF_M20	1		ALPSPIEK2	ALPSPIEK	ALPSPIEK	2	248619	0	1	427.752746582031	P20761	P20761	IGG2B_RAT	Igh-1a	28.7935848236084	5.64562034606934	27.1168212890625	11.5829086303711	0	0.802686512470245	0	0	154065008	25661768	144203264	24019152	112617072	-0.00146484375	0.166564553976059	0.939144611358643	0.983102917671204	0.121073924005032	0.941163420677185	6.92197608947754	0.758509576320648	0.992152154445648	1136251520	929683072	28.5258827209473	29.1344776153564	0.281289488077164	0	17670548	0	17670548	17670548	0.950270891189575	0.950270891189575
20	CSF_M3_run2	2		DILLISQNAK2	DILLISQNAK	DILLISQNAK	2	745803	0	1	557.826965332031	P20761	P20761	IGG2B_RAT	Igh-1a	54.2072677612305	40.2658920288086	54.740161895752	41.3077964782715	0	0.921776115894318	0	0	32697930	5230557.5	36547120	5846297	31894506	-0.001708984375	0.159966006875038	0.947283625602722	0.953966319561005	-0.413452923297882	0.988635897636414	6.5402455329895	1.84944570064545	0.993162035942078	114089128	128357216	53.8207168579102	54.5822296142578	0.331146538257599	0	43991696	0	43991696	43991696	0.563956558704376	0.563956558704376
21	CSF_M3_run2	2		VVSALPIQHQDWMSGK3	VVSALPIQHQDWMSGK	VVSALPIQHQDWMSGK	3	6085247	0	1	599.310180664062	P20761	P20761	IGG2B_RAT	Igh-1a	55.119068145752	41.7238960266113	52.69580078125	41.6655235290527	0	0.868336617946625	0	0	19910948	3185075	12091712	1934263.125	12091712	-0.001708984375	0.159966006875038	0.911621630191803	0.89704442024231	-0.499738782644272	0.973317623138428	4.86004304885864	0	0.997204661369324	845645632	738605952	54.898063659668	55.4349479675293	0.23175710439682	0	43991696	0	43991696	43991696	0.563956558704376	0.563956558704376
22	CSF_M5_run2	3		DILLISQNAK2	DILLISQNAK	DILLISQNAK	2	745803	0	1	557.826965332031	P20761	P20761	IGG2B_RAT	Igh-1a	54.4656028747559	40.2658920288086	53.5013160705566	44.8692474365234	0	0.921776115894318	0	0	3143214	3411564.25	1802236.5	1956101.625	961500.1875	-0.00225830078125	1.08537447452545	0.92711067199707	0.967378616333008	-0.0861789509654045	0.584384262561798	4.97241306304932	1.48427796363831	0.80900651216507	34412020	44825556	54.2078475952148	54.9189796447754	0.368321537971497	0	33690404	0	33690404	33690404	0.567062139511108	0.567062139511108
23	CSF_M8_run2	4		ALPSPIEK2	ALPSPIEK	ALPSPIEK	2	248619	0	1	427.752746582031	P20761	P20761	IGG2B_RAT	Igh-1a	28.5150985717773	5.64562034606934	26.6223392486572	10.9206848144531	0	0.802686512470245	0	0	159716800	31925148	130435928	26072310	117674640	-0.001617431640625	0.199885964393616	0.93554550409317	0.957751452922821	0.0529481060802937	0.918202936649323	6.82290649414062	0	0.98678994178772	599286528	531677152	28.2601070404053	28.8571872711182	0.251402080059052	0	26735336	0	26735336	26735336	0.949557363986969	0.949557363986969
24	CSF_M8_run2	4		DILLISQNAK2	DILLISQNAK	DILLISQNAK	2	745803	0	1	557.826965332031	P20761	P20761	IGG2B_RAT	Igh-1a	54.1561813354492	40.2658920288086	54.2096252441406	43.254035949707	0	0.921776115894318	0	0	10539491	2106696.5	7693689.5	1537860.625	6592904	-0.0020751953125	0.199885964393616	0.937108218669891	0.954999387264252	-0.40293025970459	0.91351842880249	5.484703540802	1.49068784713745	0.985817074775696	43676512	66709296	53.8343048095703	54.4820442199707	0.34076401591301	0	26735336	0	26735336	26735336	0.949557363986969	0.949557363986969
[truncated: 77 more columns]
